# Supplementary material for: Oral Rhizoma Coptis Alkaloids Nanoparticle for Treating Diabetes Through Regulating PI3K/Akt Pathways
Source: Pharmaceutics. 2026 Mar 11;18(3):349. doi: 10.3390/pharmaceutics18030349 (PMC13029669; doi:10.3390/pharmaceutics18030349)
Supplement: Supplementary file 1 [file pharmaceutics-18-00349-s001.zip]

Archive with 1 entries (1 files):
- pharmaceutics-4150977-supplementary.pdf
